# Supplementary material for: Psychometric Performance of Generic Childhood Multi-Attribute Utility Instruments in Preterm and Low Birthweight Populations: A Systematic Review
Source: Children (Basel). 2023 Nov 10;10(11):1798. doi: 10.3390/children10111798 (PMC10670192; doi:10.3390/children10111798)
Supplement: Supplementary file 1 [file children-10-01798-s001.zip]

Archive with 1 entries (1 files):
- children-2666032-supplementary.pdf
